# Supplementary material for: Replicative and non-replicative mechanisms in the formation of clustered CNVs are indicated by whole genome characterization
Source: PLoS Genet. 2018 Nov 12;14(11):e1007780. doi: 10.1371/journal.pgen.1007780 (PMC6258378; doi:10.1371/journal.pgen.1007780)
Supplement: S1 Table — (XLSX) [file pgen.1007780.s008.xlsx]

## Sheet: Sheet1
Supplementary Table 1. Parental origin in seven de novo cases where parental samples were available.
Case	Aberration	Group	Parental balanced events	Rearrangement parental origin
P72	DEL-INV-DEL	Deletions only	Inversion excluded	Maternal chromosome
P2109_188	DEL-INV-DEL-INV-DEL	Deletions only	Inversions excluded	Maternal chromosome
P2046_133	DEL-INV-INV-INV-DEL-INV-DEL-N-DEL-N-DEL-N	Deletions only	Inversions excluded	Paternal chromosome
P00	DEL-INV-DEL-INV-DEL-INV-DEL-INV-DEL-INV-DEL-N-DEL	Deletions only	Inversions excluded	Paternal chromosome
P2109_162	DEL-INV-DEL-N-DEL-N-DUP	Deletions and duplications	Inversion excluded	Maternal chromosome
P2109_176	DEL-INV-DEL-N-DEL-DUP-DEL-DUP	Deletions and duplications	Inversion excluded	Maternal chromosome
P1426_301	DEL-N-DUP-N-DUP-N-DUP-N-DUP-N-DEL-INV-DUP-INV-DUP-N-DEL-N-DEL-N-DUP-N-DUP-N-DUP	Deletions and duplications	Inversions excluded	Paternal chromosome
