# Supplementary material for: Replicative and non-replicative mechanisms in the formation of clustered CNVs are indicated by whole genome characterization
Source: PLoS Genet. 2018 Nov 12;14(11):e1007780. doi: 10.1371/journal.pgen.1007780 (PMC6258378; doi:10.1371/journal.pgen.1007780)
Supplement: S3 Table — (XLSX) [file pgen.1007780.s010.xlsx]

## Sheet: Sheet1
Table S2. MIM morbid genes affected by clustered CNVs and comparison of CMA and WGS reporting.
	Number of MIM morbid genes
Case	CMA	WGS	Difference	MIM morbid Genes	Pathogenicity
P2109_190	0	0	0		VUS
P72	2	2	0	NCF1,WBSCR16	VUS
P2109_302	0	0	0		VUS
P2109_123	0	0	0		VUS
P2109_188	10	10	0	ITGB2,TSPEAR,COL18A1,TMPRSS3,CRYAA,CBS,FTCD,PCNT,COL6A1,COL6A2	Pathogenic
P81	5	5	0	LRAT,FGG,FGA,FGB,GLRB	Pathogenic
P2046_133	11	10	1	PDGFRB,SH3TC2,SGCD,CSF1R,SLC26A2,PPP2R2B,ADRB2,PDE6A,SPINK5,POU4F3,SPINK1	Likely pathogenic
P00	2	2	0	POR,HSPB1	Pathogenic
P06	0	0	0		VUS
P4855_511	0	0	0		VUS
P2109_150	2	2	0	FOXP2,PPP1R3A	VUS
P2109_151	1	1	0	DYNC1H1	VUS
P74	9	9	0	APRT,CDH15,FANCA,MC1R,GALNS,PIEZO1,ACSF3,CDT1	Benign
P4855_512	5	5	0	CSTB,CBS,ITGB2,AIRE,TSPEAR	VUS
P5513_206	37	32	5	FLVCR2,TGFB3,IFT43,SPTB,EIF2B2,PTGDR,DNAAF2,DACT1,SMOC1,DDHD1,SIX6,MLH3,SIX1,OTX2,NPC2,VSX2,PYGL,ABCD4,LTBP2,MGAT2,L2HGDH,SYNE2,RAD51B,GPHN,ACTN1,BMP4,NIN,ZFYVE26,MTHFD1,GCH1,ALDH6A1,ATL1,CDKN3,RDH12,COQ6,PSEN1,DNAL1	Likely pathogenic
P2109_162	4	4	0	FH,AKT3,CHRM3,SDCCAG8	Likely pathogenic
P5513_116	110	108	2	CD40LG,EMD,GLA,TBX22,SMS,IDS,XIAP,IKBKG,L1CAM,OPN1MW,PLP1,AGTR2,CHM,FRMD7,GPR143,CDKL5,HPRT1,POF1B,TAZ,FHL1,FANCB,SRPX2,ABCD1,BRWD3,OFD1,PDHA1,CLIC2,DCX,DIAPH2,NDUFA1,MTM1,MECP2,CHRDL1,XG,PAK3,RPL10,LAMP2,OPN1LW,ATP2B3,ALG13,SH2D1A,MBTPS2,F8,F9,AVPR2,TRAPPC2,C1GALT1C1,ACSL4,KAL1,MAMLD1,GDI1,AMMECR1,SMPX,TMLHE,OCRL,SAT1,CSF2RA,RAB39B,NSDHL,GRIA3,IGSF1,RAB40AL,PRPS1,AP1S2,FMR1,SOX3,TIMM8A,RS1,AMELX…	Likely pathogenic
P5371_204	10	10	0	LIG4,SLC10A2,ZIC2,GPC6,F7,GRK1,F10,PCCA,ERCC5,FGF14	Pathogenic
P2109_185	15	15	0	SLC6A3,SQSTM1,PHYKPL,DNAH5,ANKH,ADAMTS2,NSUN2,GRM6,CCT5,SLC6A19,MTRR,SDHA,FLT4,TERT,FAM134B	Pathogenic
P2109_176	45	45	0	SUMO1,PRKAG3,DES,CASP10,COL3A1,CRYGB,CRYGC,CRYGD,STAT4,STAT1,SLC11A1,ACADL,HSPD1,ABCB6,OBSL1,CUL3,COL5A2,CTLA4,ICOS,PIKFYVE,IDH1,ALS2,CREB1,SMARCAL1,MSTN,PNKD,SATB2,PAX3,NHEJ1,FEV,ABCA12,ATIC,SLC40A1,FN1,BCS1L,CASP8,HIBCH,CYP27A1,NDUFS1,IHH,BMPR2,DNAJB2,TMEM237,CPS1,WNT10A	Pathogenic
P1426_301	9	11	2	KCNE2,KCNE1,IL10RB,APP,ERG,PCNT,IFNGR2,TMPRSS15,RUNX1	Pathogenic
VUS; variant of unknown significance. Bold text indicates which genes that differed between the CMA and WGS reporting.
