# Supplementary material for: Replicative and non-replicative mechanisms in the formation of clustered CNVs are indicated by whole genome characterization
Source: PLoS Genet. 2018 Nov 12;14(11):e1007780. doi: 10.1371/journal.pgen.1007780 (PMC6258378; doi:10.1371/journal.pgen.1007780)
Supplement: S4 Table — (XLS) [file pgen.1007780.s011.xls]

## Sheet: Sheet1
Primary Accession	Secondary Accession	Title	Scientific Name	Submission Date
ERS2158720	SAMEA104547436	P2109_190	Homo sapiens	24-Jan-2018
ERS2158709	SAMEA104547425	P72	Homo sapiens	24-Jan-2018
ERS2158721	SAMEA104547437	P2109_302	Homo sapiens	24-Jan-2018
ERS2158688	SAMEA104547404	P2109_123	Homo sapiens	24-Jan-2018
ERS2158719	SAMEA104547435	P2109_188	Homo sapiens	24-Jan-2018
ERS2158711	SAMEA104547427	P81	Homo sapiens	24-Jan-2018
ERS2158713	SAMEA104547429	P2046_133	Homo sapiens	24-Jan-2018
ERS2158689	SAMEA104547405	P00	Homo sapiens	24-Jan-2018
ERS2158690	SAMEA104547406	P06	Homo sapiens	24-Jan-2018
ERS2158722	SAMEA104547438	P4855_511	Homo sapiens	24-Jan-2018
ERS2158714	SAMEA104547430	P2109_150	Homo sapiens	24-Jan-2018
ERS2158715	SAMEA104547431	P2109_151	Homo sapiens	24-Jan-2018
ERS2158710	SAMEA104547426	P74	Homo sapiens	24-Jan-2018
ERS2158723	SAMEA104547439	P4855_512	Homo sapiens	24-Jan-2018
ERS2158727	SAMEA104547443	P5513_206	Homo sapiens	24-Jan-2018
ERS2158716	SAMEA104547432	P2109_162	Homo sapiens	24-Jan-2018
ERS2158726	SAMEA104547442	P5513_116	Homo sapiens	24-Jan-2018
ERS2158725	SAMEA104547441	P5371_204	Homo sapiens	24-Jan-2018
ERS2158718	SAMEA104547434	P2109_185	Homo sapiens	24-Jan-2018
ERS2158717	SAMEA104547433	P2109_176	Homo sapiens	24-Jan-2018
ERS2158712	SAMEA104547428	P1426_301	Homo sapiens	24-Jan-2018
